# Supplementary material for: Sheathless delivery of a transfemoral pulsatile left ventricular assist device for high-risk percutaneous interventions: a case series
Source: Eur Heart J Case Rep. 2025 Sep 29;9(11):ytaf483. doi: 10.1093/ehjcr/ytaf483 (PMC12626125; doi:10.1093/ehjcr/ytaf483)
Supplement: ytaf483_Supplementary_Data [file ytaf483_supplementary_data.zip]

Archive with 3 entries (3 files):
- Supplement V4 08-09-2025.docx
- Video 1 - SHEATH TECHNIQUE.mp4
- Video 2 - DIRECT PUNCTURE TECHNIQUE.mp4
